# Supplementary material for: Development of new materials for electrothermal metals using data driven and machine learning
Source: PLoS One. 2024 Apr 26;19(4):e0297943. doi: 10.1371/journal.pone.0297943 (PMC11051622; doi:10.1371/journal.pone.0297943)
Supplement: S1 Data — (XLSX) [file pone.0297943.s001.xlsx]

## Sheet: Sheet1
DZL	TCR	Al	Si	Zr	Mo	V	Sn	Nb	Mn	Ti
0.660571	3194.46	0	0.075	0	0	0	0	0	1.4	98.525
0.742346	2632	0	0.075	0	0	0	0	6.625	1.4	91.9
0.762031	2381.19	0	0.075	0	0	0	0	13.25	1.4	85.275
0.698481	3067.82	0	0.075	0	0	0	1.25	0	1.4	97.275
0.772901	2570.98	0	0.075	0	0	0	1.25	6.625	1.4	90.65
0.786826	2361.59	0	0.075	0	0	0	1.25	13.25	1.4	84.025
0.738594	2944.45	0	0.075	0	0	0	2.5	0	1.4	96.025
0.805777	2510.35	0	0.075	0	0	0	2.5	6.625	1.4	89.4
0.814254	2339.49	0	0.075	0	0	0	2.5	13.25	1.4	82.775
0.719408	2796.54	0	0.075	0	0	1.5	0	0	1.4	97.025
0.774693	2393.4	0	0.075	0	0	1.5	0	6.625	1.4	90.4
0.790307	2174.73	0	0.075	0	0	1.5	0	13.25	1.4	83.775
0.756689	2697.56	0	0.075	0	0	1.5	1.25	0	1.4	95.775
0.803591	2354.98	0	0.075	0	0	1.5	1.25	6.625	1.4	89.15
0.811905	2181.57	0	0.075	0	0	1.5	1.25	13.25	1.4	82.525
0.795566	2604.39	0	0.075	0	0	1.5	2.5	0	1.4	94.525
0.834277	2318.89	0	0.075	0	0	1.5	2.5	6.625	1.4	87.9
0.835572	2187.77	0	0.075	0	0	1.5	2.5	13.25	1.4	81.275
0.76938	2454.4	0	0.075	0	0	3	0	0	1.4	95.525
0.808598	2157.23	0	0.075	0	0	3	0	6.625	1.4	88.9
0.82101	1966.54	0	0.075	0	0	3	0	13.25	1.4	82.275
0.805594	2380.94	0	0.075	0	0	3	1.25	0	1.4	94.275
0.835224	2142.35	0	0.075	0	0	3	1.25	6.625	1.4	87.65
0.838507	2001.46	0	0.075	0	0	3	1.25	13.25	1.4	81.025
0.843033	2313.98	0	0.075	0	0	3	2.5	0	1.4	93.025
0.862999	2132	0	0.075	0	0	3	2.5	6.625	1.4	86.4
0.857605	2037.25	0	0.075	0	0	3	2.5	13.25	1.4	79.775
0.679426	3047.63	0	0.075	0	0.875	0	0	0	1.4	97.65
0.741078	2614.62	0	0.075	0	0.875	0	0	6.625	1.4	91.025
0.751426	2422.05	0	0.075	0	0.875	0	0	13.25	1.4	84.4
0.717383	2931.81	0	0.075	0	0.875	0	1.25	0	1.4	96.4
0.770614	2563.44	0	0.075	0	0.875	0	1.25	6.625	1.4	89.775
0.775005	2408.7	0	0.075	0	0.875	0	1.25	13.25	1.4	83.15
0.757478	2819.28	0	0.075	0	0.875	0	2.5	0	1.4	95.15
0.802163	2512.8	0	0.075	0	0.875	0	2.5	6.625	1.4	88.525
0.801188	2391.53	0	0.075	0	0.875	0	2.5	13.25	1.4	81.9
0.739405	2650.35	0	0.075	0	0.875	1.5	0	0	1.4	96.15
0.780706	2339.42	0	0.075	0	0.875	1.5	0	6.625	1.4	89.525
0.786445	2178.77	0	0.075	0	0.875	1.5	0	13.25	1.4	82.9
0.776812	2560.75	0	0.075	0	0.875	1.5	1.25	0	1.4	94.9
0.808436	2312.03	0	0.075	0	0.875	1.5	1.25	6.625	1.4	88.275
0.806144	2196.37	0	0.075	0	0.875	1.5	1.25	13.25	1.4	81.65
0.815704	2477.17	0	0.075	0	0.875	1.5	2.5	0	1.4	93.65
0.837585	2287.74	0	0.075	0	0.875	1.5	2.5	6.625	1.4	87.025
0.827867	2212.31	0	0.075	0	0.875	1.5	2.5	13.25	1.4	80.4
0.791497	2309.76	0	0.075	0	0.875	3	0	0	1.4	94.65
0.820038	2080.5	0	0.075	0	0.875	3	0	6.625	1.4	88.025
0.822946	1942.37	0	0.075	0	0.875	3	0	13.25	1.4	81.4
0.82785	2244.52	0	0.075	0	0.875	3	1.25	0	1.4	93.4
0.845369	2076.73	0	0.075	0	0.875	3	1.25	6.625	1.4	86.775
0.837998	1990.51	0	0.075	0	0.875	3	1.25	13.25	1.4	80.15
0.865339	2185.86	0	0.075	0	0.875	3	2.5	0	1.4	92.15
0.871455	2078.54	0	0.075	0	0.875	3	2.5	6.625	1.4	85.525
0.85462	2038.82	0	0.075	0	0.875	3	2.5	13.25	1.4	78.9
0.698984	2902.02	0	0.075	0	1.75	0	0	0	1.4	96.775
0.740885	2593.54	0	0.075	0	1.75	0	0	6.625	1.4	90.15
0.736507	2487.46	0	0.075	0	1.75	0	0	13.25	1.4	83.525
0.736925	2797.19	0	0.075	0	1.75	0	1.25	0	1.4	95.525
0.768849	2554.5	0	0.075	0	1.75	0	1.25	6.625	1.4	88.9
0.758594	2480.86	0	0.075	0	1.75	0	1.25	13.25	1.4	82.275
0.776925	2695.6	0	0.075	0	1.75	0	2.5	0	1.4	94.275
0.798403	2516.61	0	0.075	0	1.75	0	2.5	6.625	1.4	87.65
0.783481	2467.9	0	0.075	0	1.75	0	2.5	13.25	1.4	81.025
0.759698	2511.2	0	0.075	0	1.75	1.5	0	0	1.4	95.275
0.788525	2278.4	0	0.075	0	1.75	1.5	0	6.625	1.4	88.65
0.781943	2185.83	0	0.075	0	1.75	1.5	0	13.25	1.4	82.025
0.797106	2431.17	0	0.075	0	1.75	1.5	1.25	0	1.4	94.025
0.814889	2262.57	0	0.075	0	1.75	1.5	1.25	6.625	1.4	87.4
0.799382	2215.8	0	0.075	0	1.75	1.5	1.25	13.25	1.4	80.775
0.835901	2357.17	0	0.075	0	1.75	1.5	2.5	0	1.4	92.775
0.842258	2250.87	0	0.075	0	1.75	1.5	2.5	6.625	1.4	86.15
0.818936	2242.48	0	0.075	0	1.75	1.5	2.5	13.25	1.4	79.525
0.813315	2176.34	0	0.075	0	1.75	3	0	0	1.4	93.775
0.832977	2000.03	0	0.075	0	1.75	3	0	6.625	1.4	87.15
0.825567	1915.06	0	0.075	0	1.75	3	0	13.25	1.4	80.525
0.849606	2119.61	0	0.075	0	1.75	3	1.25	0	1.4	92.525
0.856892	2007.28	0	0.075	0	1.75	3	1.25	6.625	1.4	85.9
0.837846	1977.64	0	0.075	0	1.75	3	1.25	13.25	1.4	79.275
0.887002	2069.19	0	0.075	0	1.75	3	2.5	0	1.4	91.275
0.881152	2021.24	0	0.075	0	1.75	3	2.5	6.625	1.4	84.65
0.851749	2039.43	0	0.075	0	1.75	3	2.5	13.25	1.4	78.025
0.699675	3057.72	0	0.075	3.3125	0	0	0	0	1.4	95.2125
0.818268	2330.04	0	0.075	3.3125	0	0	0	6.625	1.4	88.5875
0.842209	2068.17	0	0.075	3.3125	0	0	0	13.25	1.4	81.9625
0.760905	2818.74	0	0.075	3.3125	0	0	1.25	0	1.4	93.9625
0.851692	2272.93	0	0.075	3.3125	0	0	1.25	6.625	1.4	87.3375
0.869293	2053.4	0	0.075	3.3125	0	0	1.25	13.25	1.4	80.7125
0.808167	2677.56	0	0.075	3.3125	0	0	2.5	0	1.4	92.7125
0.887593	2216.27	0	0.075	3.3125	0	0	2.5	6.625	1.4	86.0875
0.899147	2036.32	0	0.075	3.3125	0	0	2.5	13.25	1.4	79.4625
0.783847	2545.13	0	0.075	3.3125	0	1.5	0	0	1.4	93.7125
0.847231	2123.69	0	0.075	3.3125	0	1.5	0	6.625	1.4	87.0875
0.868772	1882.59	0	0.075	3.3125	0	1.5	0	13.25	1.4	80.4625
0.821677	2463.16	0	0.075	3.3125	0	1.5	1.25	0	1.4	92.4625
0.878255	2089.81	0	0.075	3.3125	0	1.5	1.25	6.625	1.4	85.8375
0.891584	1895.97	0	0.075	3.3125	0	1.5	1.25	13.25	1.4	79.2125
0.8609	2386.71	0	0.075	3.3125	0	1.5	2.5	0	1.4	91.2125
0.911065	2058.48	0	0.075	3.3125	0	1.5	2.5	6.625	1.4	84.5875
0.916549	1908.66	0	0.075	3.3125	0	1.5	2.5	13.25	1.4	77.9625
0.83217	2235.2	0	0.075	3.3125	0	3	0	0	1.4	92.2125
0.878494	1915.24	0	0.075	3.3125	0	3	0	6.625	1.4	85.5875
0.897931	1695.28	0	0.075	3.3125	0	3	0	13.25	1.4	78.9625
0.868689	2175.97	0	0.075	3.3125	0	3	1.25	0	1.4	90.9625
0.906415	1905.8	0	0.075	3.3125	0	3	1.25	6.625	1.4	84.3375
0.915382	1738.58	0	0.075	3.3125	0	3	1.25	13.25	1.4	77.7125
0.90643	2122.08	0	0.075	3.3125	0	3	2.5	0	1.4	89.7125
0.935326	1901.26	0	0.075	3.3125	0	3	2.5	6.625	1.4	83.0875
0.934574	1782.14	0	0.075	3.3125	0	3	2.5	13.25	1.4	76.4625
0.756817	2706.07	0	0.075	3.3125	0.875	0	0	0	1.4	94.3375
0.821122	2294.91	0	0.075	3.3125	0.875	0	0	6.625	1.4	87.7125
0.837243	2079.28	0	0.075	3.3125	0.875	0	0	13.25	1.4	81.0875
0.79716	2603.59	0	0.075	3.3125	0.875	0	1.25	0	1.4	93.0875
0.85356	2247.57	0	0.075	3.3125	0.875	0	1.25	6.625	1.4	86.4625
0.862429	2074.42	0	0.075	3.3125	0.875	0	1.25	13.25	1.4	79.8375
0.839825	2503.46	0	0.075	3.3125	0.875	0	2.5	0	1.4	91.8375
0.888105	2201.09	0	0.075	3.3125	0.875	0	2.5	6.625	1.4	85.2125
0.890287	2066.06	0	0.075	3.3125	0.875	0	2.5	13.25	1.4	78.5875
0.812899	2365.19	0	0.075	3.3125	0.875	1.5	0	0	1.4	92.8375
0.856797	2059.26	0	0.075	3.3125	0.875	1.5	0	6.625	1.4	86.2125
0.869829	1865.23	0	0.075	3.3125	0.875	1.5	0	13.25	1.4	79.5875
0.852238	2286.62	0	0.075	3.3125	0.875	1.5	1.25	0	1.4	91.5875
0.886681	2036.03	0	0.075	3.3125	0.875	1.5	1.25	6.625	1.4	84.9625
0.890176	1891.46	0	0.075	3.3125	0.875	1.5	1.25	13.25	1.4	78.3375
0.893608	2211	0	0.075	3.3125	0.875	1.5	2.5	0	1.4	90.3375
0.917948	2016.17	0	0.075	3.3125	0.875	1.5	2.5	6.625	1.4	83.7125
0.91258	1916.16	0	0.075	3.3125	0.875	1.5	2.5	13.25	1.4	77.0875
0.861809	2067.32	0	0.075	3.3125	0.875	3	0	0	1.4	91.3375
0.89318	1832.34	0	0.075	3.3125	0.875	3	0	6.625	1.4	84.7125
0.90403	1657.05	0	0.075	3.3125	0.875	3	0	13.25	1.4	78.0875
0.899458	2012.34	0	0.075	3.3125	0.875	3	1.25	0	1.4	90.0875
0.919816	1833.5	0	0.075	3.3125	0.875	3	1.25	6.625	1.4	83.4625
0.91847	1714.89	0	0.075	3.3125	0.875	3	1.25	13.25	1.4	76.8375
0.938686	1961.28	0	0.075	3.3125	0.875	3	2.5	0	1.4	88.8375
0.947039	1840.52	0	0.075	3.3125	0.875	3	2.5	6.625	1.4	82.2125
0.934659	1772.13	0	0.075	3.3125	0.875	3	2.5	13.25	1.4	75.5875
0.780207	2559.12	0	0.075	3.3125	1.75	0	0	0	1.4	93.4625
0.825509	2255.16	0	0.075	3.3125	1.75	0	0	6.625	1.4	86.8375
0.829769	2102.39	0	0.075	3.3125	1.75	0	0	13.25	1.4	80.2125
0.820933	2465	0	0.075	3.3125	1.75	0	1.25	0	1.4	92.2125
0.856475	2219.19	0	0.075	3.3125	1.75	0	1.25	6.625	1.4	85.5875
0.852215	2110.7	0	0.075	3.3125	1.75	0	1.25	13.25	1.4	78.9625
0.864016	2372.91	0	0.075	3.3125	1.75	0	2.5	0	1.4	90.9625
0.889066	2184.92	0	0.075	3.3125	1.75	0	2.5	6.625	1.4	84.3375
0.877479	2113.08	0	0.075	3.3125	1.75	0	2.5	13.25	1.4	77.7125
0.837059	2223.01	0	0.075	3.3125	1.75	1.5	0	0	1.4	91.9625
0.867932	1990.77	0	0.075	3.3125	1.75	1.5	0	6.625	1.4	85.3375
0.870931	1847.65	0	0.075	3.3125	1.75	1.5	0	13.25	1.4	78.7125
0.876733	2152.16	0	0.075	3.3125	1.75	1.5	1.25	0	1.4	90.7125
0.896478	1978.44	0	0.075	3.3125	1.75	1.5	1.25	6.625	1.4	84.0875
0.88828	1888.71	0	0.075	3.3125	1.75	1.5	1.25	13.25	1.4	77.4625
0.918482	2083.93	0	0.075	3.3125	1.75	1.5	2.5	0	1.4	89.4625
0.925968	1970.5	0	0.075	3.3125	1.75	1.5	2.5	6.625	1.4	82.8375
0.907702	1927	0	0.075	3.3125	1.75	1.5	2.5	13.25	1.4	76.2125
0.887501	1930.26	0	0.075	3.3125	1.75	3	0	0	1.4	90.4625
0.908939	1748.93	0	0.075	3.3125	1.75	3	0	6.625	1.4	83.8375
0.910966	1615.97	0	0.075	3.3125	1.75	3	0	13.25	1.4	77.2125
0.925463	1881.98	0	0.075	3.3125	1.75	3	1.25	0	1.4	89.2125
0.934132	1760.58	0	0.075	3.3125	1.75	3	1.25	6.625	1.4	82.5875
0.921979	1689.49	0	0.075	3.3125	1.75	3	1.25	13.25	1.4	75.9625
0.965059	1837.22	0	0.075	3.3125	1.75	3	2.5	0	1.4	87.9625
0.959509	1779.04	0	0.075	3.3125	1.75	3	2.5	6.625	1.4	81.3375
0.934863	1761.31	0	0.075	3.3125	1.75	3	2.5	13.25	1.4	74.7125
0.776805	2714.44	0	0.075	6.625	0	0	0	0	1.4	91.9
0.899936	2039.78	0	0.075	6.625	0	0	0	6.625	1.4	85.275
0.92331	1783.5	0	0.075	6.625	0	0	0	13.25	1.4	78.65
0.842198	2492.8	0	0.075	6.625	0	0	1.25	0	1.4	90.65
0.936164	1986.69	0	0.075	6.625	0	0	1.25	6.625	1.4	84.025
0.952837	1772.44	0	0.075	6.625	0	0	1.25	13.25	1.4	77.4
0.906797	2303.7	0	0.075	6.625	0	0	2.5	0	1.4	89.4
0.974967	1934.36	0	0.075	6.625	0	0	2.5	6.625	1.4	82.775
0.985385	1759.04	0	0.075	6.625	0	0	2.5	13.25	1.4	76.15
0.830724	2433.7	0	0.075	6.625	0	1.5	0	0	1.4	90.4
0.925957	1859.09	0	0.075	6.625	0	1.5	0	6.625	1.4	83.775
0.948489	1614.9	0	0.075	6.625	0	1.5	0	13.25	1.4	77.15
0.869793	2351.94	0	0.075	6.625	0	1.5	1.25	0	1.4	89.15
0.959342	1828.44	0	0.075	6.625	0	1.5	1.25	6.625	1.4	82.525
0.972796	1632.74	0	0.075	6.625	0	1.5	1.25	13.25	1.4	75.9
0.911471	2269.41	0	0.075	6.625	0	1.5	2.5	0	1.4	87.9
0.994545	1800.45	0	0.075	6.625	0	1.5	2.5	6.625	1.4	81.275
0.999614	1648.88	0	0.075	6.625	0	1.5	2.5	13.25	1.4	74.65
0.90193	2019.29	0	0.075	6.625	0	3	0	0	1.4	88.9
0.95476	1674.3	0	0.075	6.625	0	3	0	6.625	1.4	82.275
0.976366	1445.06	0	0.075	6.625	0	3	0	13.25	1.4	75.65
0.938071	1974.65	0	0.075	6.625	0	3	1.25	0	1.4	87.65
0.984423	1667.87	0	0.075	6.625	0	3	1.25	6.625	1.4	81.025
0.994064	1494.2	0	0.075	6.625	0	3	1.25	13.25	1.4	74.4
0.974351	1938.38	0	0.075	6.625	0	3	2.5	0	1.4	86.4
1.01504	1666.22	0	0.075	6.625	0	3	2.5	6.625	1.4	79.775
1.01414	1541.12	0	0.075	6.625	0	3	2.5	13.25	1.4	73.15
0.842966	2381.53	0	0.075	6.625	0.875	0	0	0	1.4	91.025
0.90685	1990.7	0	0.075	6.625	0.875	0	0	6.625	1.4	84.4
0.924569	1767.86	0	0.075	6.625	0.875	0	0	13.25	1.4	77.775
0.885777	2290.03	0	0.075	6.625	0.875	0	1.25	0	1.4	89.775
0.942322	1946.46	0	0.075	6.625	0.875	0	1.25	6.625	1.4	83.15
0.952143	1767.14	0	0.075	6.625	0.875	0	1.25	13.25	1.4	76.525
0.930484	2202.74	0	0.075	6.625	0.875	0	2.5	0	1.4	88.525
0.980017	1903.41	0	0.075	6.625	0.875	0	2.5	6.625	1.4	81.9
0.982631	1763.08	0	0.075	6.625	0.875	0	2.5	13.25	1.4	75.275
0.895891	2083.51	0	0.075	6.625	0.875	1.5	0	0	1.4	89.525
0.938788	1787.78	0	0.075	6.625	0.875	1.5	0	6.625	1.4	82.9
0.954484	1579.99	0	0.075	6.625	0.875	1.5	0	13.25	1.4	76.275
0.937288	2014.07	0	0.075	6.625	0.875	1.5	1.25	0	1.4	88.275
0.971153	1766.96	0	0.075	6.625	0.875	1.5	1.25	6.625	1.4	81.65
0.976165	1610.68	0	0.075	6.625	0.875	1.5	1.25	13.25	1.4	75.025
0.980413	1948.6	0	0.075	6.625	0.875	1.5	2.5	0	1.4	87.025
1.00497	1749.48	0	0.075	6.625	0.875	1.5	2.5	6.625	1.4	80.4
1.00035	1638.6	0	0.075	6.625	0.875	1.5	2.5	13.25	1.4	73.775
0.941066	1824.47	0	0.075	6.625	0.875	3	0	0	1.4	88.025
0.972214	1588.84	0	0.075	6.625	0.875	3	0	6.625	1.4	81.4
0.986438	1396.06	0	0.075	6.625	0.875	3	0	13.25	1.4	74.775
0.980311	1777.1	0	0.075	6.625	0.875	3	1.25	0	1.4	86.775
1.00062	1592.42	0	0.075	6.625	0.875	3	1.25	6.625	1.4	80.15
1.00077	1459.9	0	0.075	6.625	0.875	3	1.25	13.25	1.4	73.525
1.02076	1734.66	0	0.075	6.625	0.875	3	2.5	0	1.4	85.525
1.02962	1601.43	0	0.075	6.625	0.875	3	2.5	6.625	1.4	78.9
1.01774	1519.84	0	0.075	6.625	0.875	3	2.5	13.25	1.4	72.275
0.871611	2225.19	0	0.075	6.625	1.75	0	0	0	1.4	90.15
0.915439	1937.83	0	0.075	6.625	1.75	0	0	6.625	1.4	83.525
0.925293	1754.53	0	0.075	6.625	1.75	0	0	13.25	1.4	76.9
0.915267	2140.35	0	0.075	6.625	1.75	0	1.25	0	1.4	88.9
0.94976	1903.39	0	0.075	6.625	1.75	0	1.25	6.625	1.4	82.275
0.950192	1766.62	0	0.075	6.625	1.75	0	1.25	13.25	1.4	75.65
0.961216	2058.04	0	0.075	6.625	1.75	0	2.5	0	1.4	87.65
0.985866	1870.86	0	0.075	6.625	1.75	0	2.5	6.625	1.4	81.025
0.977924	1774.17	0	0.075	6.625	1.75	0	2.5	13.25	1.4	74.4
0.923642	1940.4	0	0.075	6.625	1.75	1.5	0	0	1.4	88.65
0.95285	1715.09	0	0.075	6.625	1.75	1.5	0	6.625	1.4	82.025
0.96106	1543.26	0	0.075	6.625	1.75	1.5	0	13.25	1.4	75.4
0.965749	1877.04	0	0.075	6.625	1.75	1.5	1.25	0	1.4	87.4
0.983979	1704.28	0	0.075	6.625	1.75	1.5	1.25	6.625	1.4	80.775
0.979611	1588.28	0	0.075	6.625	1.75	1.5	1.25	13.25	1.4	74.15
1.00984	1816.63	0	0.075	6.625	1.75	1.5	2.5	0	1.4	86.15
1.01616	1697.57	0	0.075	6.625	1.75	1.5	2.5	6.625	1.4	79.525
1.00074	1629.2	0	0.075	6.625	1.75	1.5	2.5	13.25	1.4	72.9
0.969985	1687.75	0	0.075	6.625	1.75	3	0	0	1.4	87.15
0.990309	1505.25	0	0.075	6.625	1.75	3	0	6.625	1.4	80.525
0.997386	1344.96	0	0.075	6.625	1.75	3	0	13.25	1.4	73.9
1.00992	1645.53	0	0.075	6.625	1.75	3	1.25	0	1.4	85.9
1.01723	1518.88	0	0.075	6.625	1.75	3	1.25	6.625	1.4	79.275
1.00787	1424.52	0	0.075	6.625	1.75	3	1.25	13.25	1.4	72.65
1.05133	1607.14	0	0.075	6.625	1.75	3	2.5	0	1.4	84.65
1.04442	1538.5	0	0.075	6.625	1.75	3	2.5	6.625	1.4	78.025
1.02145	1498.03	0	0.075	6.625	1.75	3	2.5	13.25	1.4	71.4
0.982057	1874.79	2.5625	0.075	0	0	0	0	0	1.4	95.9625
1.06195	1510.33	2.5625	0.075	0	0	0	0	6.625	1.4	89.3375
1.06099	1368.79	2.5625	0.075	0	0	0	0	13.25	1.4	82.7125
1.03035	1774.19	2.5625	0.075	0	0	0	1.25	0	1.4	94.7125
1.09672	1461.51	2.5625	0.075	0	0	0	1.25	6.625	1.4	88.0875
1.0858	1348.88	2.5625	0.075	0	0	0	1.25	13.25	1.4	81.4625
1.08111	1675.71	2.5625	0.075	0	0	0	2.5	0	1.4	93.4625
1.13386	1411.38	2.5625	0.075	0	0	0	2.5	6.625	1.4	86.8375
1.11445	1323.09	2.5625	0.075	0	0	0	2.5	13.25	1.4	80.2125
1.04215	1645.6	2.5625	0.075	0	0	1.5	0	0	1.4	94.4625
1.08436	1392.53	2.5625	0.075	0	0	1.5	0	6.625	1.4	87.8375
1.07485	1271.34	2.5625	0.075	0	0	1.5	0	13.25	1.4	81.2125
1.08844	1561.28	2.5625	0.075	0	0	1.5	1.25	0	1.4	93.2125
1.11577	1356.81	2.5625	0.075	0	0	1.5	1.25	6.625	1.4	86.5875
1.09578	1265.43	2.5625	0.075	0	0	1.5	1.25	13.25	1.4	79.9625
1.13691	1478.94	2.5625	0.075	0	0	1.5	2.5	0	1.4	91.9625
1.14988	1318.48	2.5625	0.075	0	0	1.5	2.5	6.625	1.4	85.3375
1.12119	1251.27	2.5625	0.075	0	0	1.5	2.5	13.25	1.4	78.7125
1.08756	1451.73	2.5625	0.075	0	0	3	0	0	1.4	92.9625
1.10589	1271.97	2.5625	0.075	0	0	3	0	6.625	1.4	86.3375
1.08991	1167.47	2.5625	0.075	0	0	3	0	13.25	1.4	79.7125
1.13089	1383.65	2.5625	0.075	0	0	3	1.25	0	1.4	91.7125
1.13386	1249.44	2.5625	0.075	0	0	3	1.25	6.625	1.4	85.0875
1.10652	1176.35	2.5625	0.075	0	0	3	1.25	13.25	1.4	78.4625
1.17618	1317.29	2.5625	0.075	0	0	3	2.5	0	1.4	90.4625
1.16478	1223.27	2.5625	0.075	0	0	3	2.5	6.625	1.4	83.8375
1.1283	1174.85	2.5625	0.075	0	0	3	2.5	13.25	1.4	77.2125
0.999972	1796.17	2.5625	0.075	0	0.875	0	0	0	1.4	95.0875
1.05658	1510.43	2.5625	0.075	0	0.875	0	0	6.625	1.4	88.4625
1.0527	1383.09	2.5625	0.075	0	0.875	0	0	13.25	1.4	81.8375
1.04796	1701	2.5625	0.075	0	0.875	0	1.25	0	1.4	93.8375
1.0907	1464.91	2.5625	0.075	0	0.875	0	1.25	6.625	1.4	87.2125
1.07797	1363.19	2.5625	0.075	0	0.875	0	1.25	13.25	1.4	80.5875
1.09832	1607.92	2.5625	0.075	0	0.875	0	2.5	0	1.4	92.5875
1.1278	1416.03	2.5625	0.075	0	0.875	0	2.5	6.625	1.4	85.9625
1.10791	1334.46	2.5625	0.075	0	0.875	0	2.5	13.25	1.4	79.3375
1.05952	1566.48	2.5625	0.075	0	0.875	1.5	0	0	1.4	93.5875
1.08556	1371.02	2.5625	0.075	0	0.875	1.5	0	6.625	1.4	86.9625
1.07096	1270.5	2.5625	0.075	0	0.875	1.5	0	13.25	1.4	80.3375
1.10534	1487.47	2.5625	0.075	0	0.875	1.5	1.25	0	1.4	92.3375
1.11605	1339.9	2.5625	0.075	0	0.875	1.5	1.25	6.625	1.4	85.7125
1.09156	1266.95	2.5625	0.075	0	0.875	1.5	1.25	13.25	1.4	79.0875
1.15323	1410.49	2.5625	0.075	0	0.875	1.5	2.5	0	1.4	91.0875
1.1496	1304.8	2.5625	0.075	0	0.875	1.5	2.5	6.625	1.4	84.4625
1.11733	1252.8	2.5625	0.075	0	0.875	1.5	2.5	13.25	1.4	77.8375
1.10601	1370.51	2.5625	0.075	0	0.875	3	0	0	1.4	92.0875
1.11167	1235.75	2.5625	0.075	0	0.875	3	0	6.625	1.4	85.4625
1.08956	1154.06	2.5625	0.075	0	0.875	3	0	13.25	1.4	78.8375
1.14875	1307.54	2.5625	0.075	0	0.875	3	1.25	0	1.4	90.8375
1.13836	1218.69	2.5625	0.075	0	0.875	3	1.25	6.625	1.4	84.2125
1.10519	1167.05	2.5625	0.075	0	0.875	3	1.25	13.25	1.4	77.5875
1.19331	1246.44	2.5625	0.075	0	0.875	3	2.5	0	1.4	89.5875
1.16829	1197	2.5625	0.075	0	0.875	3	2.5	6.625	1.4	82.9625
1.12661	1167.7	2.5625	0.075	0	0.875	3	2.5	13.25	1.4	76.3375
1.0183	1716.73	2.5625	0.075	0	1.75	0	0	0	1.4	94.2125
1.05335	1505.48	2.5625	0.075	0	1.75	0	0	6.625	1.4	87.5875
1.04311	1403.27	2.5625	0.075	0	1.75	0	0	13.25	1.4	80.9625
1.06588	1627.28	2.5625	0.075	0	1.75	0	1.25	0	1.4	92.9625
1.08655	1464.03	2.5625	0.075	0	1.75	0	1.25	6.625	1.4	86.3375
1.06941	1381.32	2.5625	0.075	0	1.75	0	1.25	13.25	1.4	79.7125
1.11574	1539.87	2.5625	0.075	0	1.75	0	2.5	0	1.4	91.7125
1.12333	1417.15	2.5625	0.075	0	1.75	0	2.5	6.625	1.4	85.0875
1.10113	1348.18	2.5625	0.075	0	1.75	0	2.5	13.25	1.4	78.4625
1.0773	1488.79	2.5625	0.075	0	1.75	1.5	0	0	1.4	92.7125
1.08866	1344.65	2.5625	0.075	0	1.75	1.5	0	6.625	1.4	86.0875
1.06711	1269.85	2.5625	0.075	0	1.75	1.5	0	13.25	1.4	79.4625
1.12255	1415.25	2.5625	0.075	0	1.75	1.5	1.25	0	1.4	91.4625
1.11802	1318.53	2.5625	0.075	0	1.75	1.5	1.25	6.625	1.4	84.8375
1.0874	1268.47	2.5625	0.075	0	1.75	1.5	1.25	13.25	1.4	78.2125
1.16976	1343.77	2.5625	0.075	0	1.75	1.5	2.5	0	1.4	90.2125
1.15081	1287.19	2.5625	0.075	0	1.75	1.5	2.5	6.625	1.4	83.5875
1.11358	1254.22	2.5625	0.075	0	1.75	1.5	2.5	13.25	1.4	76.9625
1.12447	1292.92	2.5625	0.075	0	1.75	3	0	0	1.4	91.2125
1.11883	1196.42	2.5625	0.075	0	1.75	3	0	6.625	1.4	84.5875
1.08972	1138.93	2.5625	0.075	0	1.75	3	0	13.25	1.4	77.9625
1.16651	1235.11	2.5625	0.075	0	1.75	3	1.25	0	1.4	89.9625
1.14411	1184.99	2.5625	0.075	0	1.75	3	1.25	6.625	1.4	83.3375
1.10422	1156.44	2.5625	0.075	0	1.75	3	1.25	13.25	1.4	76.7125
1.21026	1179.29	2.5625	0.075	0	1.75	3	2.5	0	1.4	88.7125
1.17289	1168.05	2.5625	0.075	0	1.75	3	2.5	6.625	1.4	82.0875
1.1252	1159.49	2.5625	0.075	0	1.75	3	2.5	13.25	1.4	75.4625
1.05609	1669.11	2.5625	0.075	3.3125	0	0	0	0	1.4	92.65
1.13211	1326	2.5625	0.075	3.3125	0	0	0	6.625	1.4	86.025
1.1241	1195.22	2.5625	0.075	3.3125	0	0	0	13.25	1.4	79.4
1.12627	1502.77	2.5625	0.075	3.3125	0	0	1.25	0	1.4	91.4
1.1683	1279.43	2.5625	0.075	3.3125	0	0	1.25	6.625	1.4	84.775
1.15014	1176.14	2.5625	0.075	3.3125	0	0	1.25	13.25	1.4	78.15
1.1614	1469.55	2.5625	0.075	3.3125	0	0	2.5	0	1.4	90.15
1.20679	1232.18	2.5625	0.075	3.3125	0	0	2.5	6.625	1.4	83.525
1.18034	1150.97	2.5625	0.075	3.3125	0	0	2.5	13.25	1.4	76.9
1.11449	1456.89	2.5625	0.075	3.3125	0	1.5	0	0	1.4	91.15
1.15053	1220.87	2.5625	0.075	3.3125	0	1.5	0	6.625	1.4	84.525
1.13494	1104.91	2.5625	0.075	3.3125	0	1.5	0	13.25	1.4	77.9
1.16097	1383.19	2.5625	0.075	3.3125	0	1.5	1.25	0	1.4	89.9
1.1829	1187.38	2.5625	0.075	3.3125	0	1.5	1.25	6.625	1.4	83.275
1.15645	1100.24	2.5625	0.075	3.3125	0	1.5	1.25	13.25	1.4	76.65
1.20953	1311.16	2.5625	0.075	3.3125	0	1.5	2.5	0	1.4	88.65
1.2179	1151.93	2.5625	0.075	3.3125	0	1.5	2.5	6.625	1.4	82.025
1.18269	1087.67	2.5625	0.075	3.3125	0	1.5	2.5	13.25	1.4	75.4
1.15545	1285.78	2.5625	0.075	3.3125	0	3	0	0	1.4	89.65
1.16852	1112.08	2.5625	0.075	3.3125	0	3	0	6.625	1.4	83.025
1.14703	1008.64	2.5625	0.075	3.3125	0	3	0	13.25	1.4	76.4
1.19858	1226.87	2.5625	0.075	3.3125	0	3	1.25	0	1.4	88.4
1.19685	1092.11	2.5625	0.075	3.3125	0	3	1.25	6.625	1.4	81.775
1.16345	1019.54	2.5625	0.075	3.3125	0	3	1.25	13.25	1.4	75.15
1.2436	1169.39	2.5625	0.075	3.3125	0	3	2.5	0	1.4	87.15
1.22812	1069.05	2.5625	0.075	3.3125	0	3	2.5	6.625	1.4	80.525
1.18534	1020.55	2.5625	0.075	3.3125	0	3	2.5	13.25	1.4	73.9
1.08403	1560.85	2.5625	0.075	3.3125	0.875	0	0	0	1.4	91.775
1.13094	1311.71	2.5625	0.075	3.3125	0.875	0	0	6.625	1.4	85.15
1.11963	1196.56	2.5625	0.075	3.3125	0.875	0	0	13.25	1.4	78.525
1.13313	1476.45	2.5625	0.075	3.3125	0.875	0	1.25	0	1.4	90.525
1.16652	1268.86	2.5625	0.075	3.3125	0.875	0	1.25	6.625	1.4	83.9
1.1462	1177.62	2.5625	0.075	3.3125	0.875	0	1.25	13.25	1.4	77.275
1.18442	1394.16	2.5625	0.075	3.3125	0.875	0	2.5	0	1.4	89.275
1.20495	1223.63	2.5625	0.075	3.3125	0.875	0	2.5	6.625	1.4	82.65
1.17756	1150.7	2.5625	0.075	3.3125	0.875	0	2.5	13.25	1.4	76.025
1.13734	1364.72	2.5625	0.075	3.3125	0.875	1.5	0	0	1.4	90.275
1.1548	1190.23	2.5625	0.075	3.3125	0.875	1.5	0	6.625	1.4	83.65
1.13403	1094.02	2.5625	0.075	3.3125	0.875	1.5	0	13.25	1.4	77.025
1.18362	1295.23	2.5625	0.075	3.3125	0.875	1.5	1.25	0	1.4	89.025
1.18617	1161.63	2.5625	0.075	3.3125	0.875	1.5	1.25	6.625	1.4	82.4
1.1551	1092.19	2.5625	0.075	3.3125	0.875	1.5	1.25	13.25	1.4	75.775
1.2318	1227.75	2.5625	0.075	3.3125	0.875	1.5	2.5	0	1.4	87.775
1.22053	1129.87	2.5625	0.075	3.3125	0.875	1.5	2.5	6.625	1.4	81.15
1.18155	1080.49	2.5625	0.075	3.3125	0.875	1.5	2.5	13.25	1.4	74.525
1.17832	1194.9	2.5625	0.075	3.3125	0.875	3	0	0	1.4	88.775
1.17669	1069.87	2.5625	0.075	3.3125	0.875	3	0	6.625	1.4	82.15
1.14899	987.685	2.5625	0.075	3.3125	0.875	3	0	13.25	1.4	75.525
1.22097	1140.43	2.5625	0.075	3.3125	0.875	3	1.25	0	1.4	87.525
1.2036	1055.59	2.5625	0.075	3.3125	0.875	3	1.25	6.625	1.4	80.9
1.1642	1003.34	2.5625	0.075	3.3125	0.875	3	1.25	13.25	1.4	74.275
1.26531	1087.78	2.5625	0.075	3.3125	0.875	3	2.5	0	1.4	86.275
1.23373	1037.35	2.5625	0.075	3.3125	0.875	3	2.5	6.625	1.4	79.65
1.18557	1007.12	2.5625	0.075	3.3125	0.875	3	2.5	13.25	1.4	73.025
1.10516	1479.25	2.5625	0.075	3.3125	1.75	0	0	0	1.4	90.9
1.13169	1294.2	2.5625	0.075	3.3125	1.75	0	0	6.625	1.4	84.275
1.11461	1200.7	2.5625	0.075	3.3125	1.75	0	0	13.25	1.4	77.65
1.15399	1399.67	2.5625	0.075	3.3125	1.75	0	1.25	0	1.4	89.65
1.16642	1255.5	2.5625	0.075	3.3125	1.75	0	1.25	6.625	1.4	83.025
1.1419	1181.44	2.5625	0.075	3.3125	1.75	0	1.25	13.25	1.4	76.4
1.20491	1322.28	2.5625	0.075	3.3125	1.75	0	2.5	0	1.4	88.4
1.20452	1212.76	2.5625	0.075	3.3125	1.75	0	2.5	6.625	1.4	81.775
1.17484	1151.87	2.5625	0.075	3.3125	1.75	0	2.5	13.25	1.4	75.15
1.15777	1284.39	2.5625	0.075	3.3125	1.75	1.5	0	0	1.4	89.4
1.16057	1156.88	2.5625	0.075	3.3125	1.75	1.5	0	6.625	1.4	82.775
1.13334	1082.72	2.5625	0.075	3.3125	1.75	1.5	0	13.25	1.4	76.15
1.20357	1219.71	2.5625	0.075	3.3125	1.75	1.5	1.25	0	1.4	88.15
1.19076	1133.38	2.5625	0.075	3.3125	1.75	1.5	1.25	6.625	1.4	81.525
1.15386	1083.99	2.5625	0.075	3.3125	1.75	1.5	1.25	13.25	1.4	74.9
1.25113	1157.15	2.5625	0.075	3.3125	1.75	1.5	2.5	0	1.4	86.9
1.22428	1105.62	2.5625	0.075	3.3125	1.75	1.5	2.5	6.625	1.4	80.275
1.18052	1073.21	2.5625	0.075	3.3125	1.75	1.5	2.5	13.25	1.4	73.65
1.1993	1114.62	2.5625	0.075	3.3125	1.75	3	0	0	1.4	87.9
1.18584	1026.4	2.5625	0.075	3.3125	1.75	3	0	6.625	1.4	81.275
1.15138	965.501	2.5625	0.075	3.3125	1.75	3	0	13.25	1.4	74.65
1.24128	1064.8	2.5625	0.075	3.3125	1.75	3	1.25	0	1.4	86.65
1.21119	1017.88	2.5625	0.075	3.3125	1.75	3	1.25	6.625	1.4	80.025
1.16519	986.289	2.5625	0.075	3.3125	1.75	3	1.25	13.25	1.4	73.4
1.28481	1017	2.5625	0.075	3.3125	1.75	3	2.5	0	1.4	85.4
1.24006	1004.55	2.5625	0.075	3.3125	1.75	3	2.5	6.625	1.4	78.775
1.18595	993.089	2.5625	0.075	3.3125	1.75	3	2.5	13.25	1.4	72.15
1.15516	1379.68	2.5625	0.075	6.625	0	0	0	0	1.4	89.3375
1.20019	1160.53	2.5625	0.075	6.625	0	0	0	6.625	1.4	82.7125
1.18274	1041.3	2.5625	0.075	6.625	0	0	0	13.25	1.4	76.0875
1.18092	1394.93	2.5625	0.075	6.625	0	0	1.25	0	1.4	88.0875
1.23705	1118.14	2.5625	0.075	6.625	0	0	1.25	6.625	1.4	81.4625
1.20939	1024.91	2.5625	0.075	6.625	0	0	1.25	13.25	1.4	74.8375
1.22614	1339.14	2.5625	0.075	6.625	0	0	2.5	0	1.4	86.8375
1.27617	1075.35	2.5625	0.075	6.625	0	0	2.5	6.625	1.4	80.2125
1.24028	1002.97	2.5625	0.075	6.625	0	0	2.5	13.25	1.4	73.5875
1.18663	1290.81	2.5625	0.075	6.625	0	1.5	0	0	1.4	87.8375
1.21567	1063.11	2.5625	0.075	6.625	0	1.5	0	6.625	1.4	81.2125
1.19142	954.206	2.5625	0.075	6.625	0	1.5	0	13.25	1.4	74.5875
1.23289	1227.26	2.5625	0.075	6.625	0	1.5	1.25	0	1.4	86.5875
1.24836	1033.57	2.5625	0.075	6.625	0	1.5	1.25	6.625	1.4	79.9625
1.21282	953.041	2.5625	0.075	6.625	0	1.5	1.25	13.25	1.4	73.3375
1.28139	1164.29	2.5625	0.075	6.625	0	1.5	2.5	0	1.4	85.3375
1.28365	1002.43	2.5625	0.075	6.625	0	1.5	2.5	6.625	1.4	78.7125
1.23914	944.372	2.5625	0.075	6.625	0	1.5	2.5	13.25	1.4	72.0875
1.22591	1127.98	2.5625	0.075	6.625	0	3	0	0	1.4	86.3375
1.23089	962.116	2.5625	0.075	6.625	0	3	0	6.625	1.4	79.7125
1.20124	862.291	2.5625	0.075	6.625	0	3	0	13.25	1.4	73.0875
1.26859	1077.79	2.5625	0.075	6.625	0	3	1.25	0	1.4	85.0875
1.25905	946.169	2.5625	0.075	6.625	0	3	1.25	6.625	1.4	78.4625
1.21676	877.574	2.5625	0.075	6.625	0	3	1.25	13.25	1.4	71.8375
1.31317	1028.49	2.5625	0.075	6.625	0	3	2.5	0	1.4	83.8375
1.29013	927.49	2.5625	0.075	6.625	0	3	2.5	6.625	1.4	77.2125
1.23813	883.13	2.5625	0.075	6.625	0	3	2.5	13.25	1.4	70.5875
1.16882	1349.7	2.5625	0.075	6.625	0.875	0	0	0	1.4	88.4625
1.2023	1136.08	2.5625	0.075	6.625	0.875	0	0	6.625	1.4	81.8375
1.18142	1032.33	2.5625	0.075	6.625	0.875	0	0	13.25	1.4	75.2125
1.21826	1276.33	2.5625	0.075	6.625	0.875	0	1.25	0	1.4	87.2125
1.23842	1098.11	2.5625	0.075	6.625	0.875	0	1.25	6.625	1.4	80.5875
1.20812	1017.85	2.5625	0.075	6.625	0.875	0	1.25	13.25	1.4	73.9625
1.26978	1204.74	2.5625	0.075	6.625	0.875	0	2.5	0	1.4	85.9625
1.27728	1058.31	2.5625	0.075	6.625	0.875	0	2.5	6.625	1.4	79.3375
1.2398	995.802	2.5625	0.075	6.625	0.875	0	2.5	13.25	1.4	72.7125
1.2165	1179.59	2.5625	0.075	6.625	0.875	1.5	0	0	1.4	86.9625
1.22217	1026.52	2.5625	0.075	6.625	0.875	1.5	0	6.625	1.4	80.3375
1.19275	935.909	2.5625	0.075	6.625	0.875	1.5	0	13.25	1.4	73.7125
1.26268	1119.71	2.5625	0.075	6.625	0.875	1.5	1.25	0	1.4	85.7125
1.25368	1002.28	2.5625	0.075	6.625	0.875	1.5	1.25	6.625	1.4	79.0875
1.21329	938.796	2.5625	0.075	6.625	0.875	1.5	1.25	13.25	1.4	72.4625
1.31066	1061.57	2.5625	0.075	6.625	0.875	1.5	2.5	0	1.4	84.4625
1.28812	975.428	2.5625	0.075	6.625	0.875	1.5	2.5	6.625	1.4	77.8375
1.23951	932.15	2.5625	0.075	6.625	0.875	1.5	2.5	13.25	1.4	71.2125
1.25241	1030.41	2.5625	0.075	6.625	0.875	3	0	0	1.4	85.4625
1.24065	916.499	2.5625	0.075	6.625	0.875	3	0	6.625	1.4	78.8375
1.20475	836.215	2.5625	0.075	6.625	0.875	3	0	13.25	1.4	72.2125
1.29458	984.352	2.5625	0.075	6.625	0.875	3	1.25	0	1.4	84.2125
1.26718	906.518	2.5625	0.075	6.625	0.875	3	1.25	6.625	1.4	77.5875
1.21868	857.154	2.5625	0.075	6.625	0.875	3	1.25	13.25	1.4	70.9625
1.33834	939.903	2.5625	0.075	6.625	0.875	3	2.5	0	1.4	82.9625
1.29693	893.022	2.5625	0.075	6.625	0.875	3	2.5	6.625	1.4	76.3375
1.23926	866.305	2.5625	0.075	6.625	0.875	3	2.5	13.25	1.4	69.7125
1.19267	1265.02	2.5625	0.075	6.625	1.75	0	0	0	1.4	87.5875
1.20605	1110.16	2.5625	0.075	6.625	1.75	0	0	6.625	1.4	80.9625
1.17987	1024.92	2.5625	0.075	6.625	1.75	0	0	13.25	1.4	74.3375
1.24182	1196.22	2.5625	0.075	6.625	1.75	0	1.25	0	1.4	86.3375
1.24119	1076.77	2.5625	0.075	6.625	1.75	0	1.25	6.625	1.4	79.7125
1.20668	1012.37	2.5625	0.075	6.625	1.75	0	1.25	13.25	1.4	73.0875
1.29289	1129.4	2.5625	0.075	6.625	1.75	0	2.5	0	1.4	85.0875
1.27955	1040.19	2.5625	0.075	6.625	1.75	0	2.5	6.625	1.4	78.4625
1.2394	989.823	2.5625	0.075	6.625	1.75	0	2.5	13.25	1.4	71.8375
1.23877	1098.52	2.5625	0.075	6.625	1.75	1.5	0	0	1.4	86.0875
1.22978	988.922	2.5625	0.075	6.625	1.75	1.5	0	6.625	1.4	79.4625
1.19426	917.264	2.5625	0.075	6.625	1.75	1.5	0	13.25	1.4	72.8375
1.28445	1043.02	2.5625	0.075	6.625	1.75	1.5	1.25	0	1.4	84.8375
1.25994	970.047	2.5625	0.075	6.625	1.75	1.5	1.25	6.625	1.4	78.2125
1.21382	924.544	2.5625	0.075	6.625	1.75	1.5	1.25	13.25	1.4	71.5875
1.33176	989.508	2.5625	0.075	6.625	1.75	1.5	2.5	0	1.4	83.5875
1.29336	947.587	2.5625	0.075	6.625	1.75	1.5	2.5	6.625	1.4	76.9625
1.23989	920.042	2.5625	0.075	6.625	1.75	1.5	2.5	13.25	1.4	70.3375
1.27497	949.889	2.5625	0.075	6.625	1.75	3	0	0	1.4	84.5875
1.25101	871.021	2.5625	0.075	6.625	1.75	3	0	6.625	1.4	77.9625
1.20852	809.421	2.5625	0.075	6.625	1.75	3	0	13.25	1.4	71.3375
1.31644	908.074	2.5625	0.075	6.625	1.75	3	1.25	0	1.4	83.3375
1.2758	866.958	2.5625	0.075	6.625	1.75	3	1.25	6.625	1.4	76.7125
1.22069	836.378	2.5625	0.075	6.625	1.75	3	1.25	13.25	1.4	70.0875
1.35932	868.184	2.5625	0.075	6.625	1.75	3	2.5	0	1.4	82.0875
1.3041	858.621	2.5625	0.075	6.625	1.75	3	2.5	6.625	1.4	75.4625
1.24038	849.328	2.5625	0.075	6.625	1.75	3	2.5	13.25	1.4	68.8375
1.29688	982.359	5.125	0.075	0	0	0	0	0	1.4	93.4
1.34322	775.722	5.125	0.075	0	0	0	0	6.625	1.4	86.775
1.31504	693.649	5.125	0.075	0	0	0	0	13.25	1.4	80.15
1.35095	904.841	5.125	0.075	0	0	0	1.25	0	1.4	92.15
1.38425	726.976	5.125	0.075	0	0	0	1.25	6.625	1.4	85.525
1.34782	659.135	5.125	0.075	0	0	0	1.25	13.25	1.4	78.9
1.40709	829.147	5.125	0.075	0	0	0	2.5	0	1.4	90.9
1.42715	678.211	5.125	0.075	0	0	0	2.5	6.625	1.4	84.275
1.376	641.71	5.125	0.075	0	0	0	2.5	13.25	1.4	77.65
1.35473	836.733	5.125	0.075	0	0	1.5	0	0	1.4	91.9
1.36232	697.488	5.125	0.075	0	0	1.5	0	6.625	1.4	85.275
1.32003	635.717	5.125	0.075	0	0	1.5	0	13.25	1.4	78.65
1.40648	769.197	5.125	0.075	0	0	1.5	1.25	0	1.4	90.65
1.39975	657.515	5.125	0.075	0	0	1.5	1.25	6.625	1.4	84.025
1.34973	609.074	5.125	0.075	0	0	1.5	1.25	13.25	1.4	77.4
1.46005	703.284	5.125	0.075	0	0	1.5	2.5	0	1.4	89.4
1.43951	616.346	5.125	0.075	0	0	1.5	2.5	6.625	1.4	82.775
1.36446	623.205	5.125	0.075	0	0	1.5	2.5	13.25	1.4	76.15
1.39412	716.982	5.125	0.075	0	0	3	0	0	1.4	90.4
1.37504	624.693	5.125	0.075	0	0	3	0	6.625	1.4	83.775
1.32282	577.698	5.125	0.075	0	0	3	0	13.25	1.4	77.15
1.44231	660.034	5.125	0.075	0	0	3	1.25	0	1.4	89.15
1.40903	593.384	5.125	0.075	0	0	3	1.25	6.625	1.4	82.525
1.34911	559.745	5.125	0.075	0	0	3	1.25	13.25	1.4	75.9
1.49215	604.39	5.125	0.075	0	0	3	2.5	0	1.4	87.9
1.44566	559.841	5.125	0.075	0	0	3	2.5	6.625	1.4	81.275
1.3506	602.484	5.125	0.075	0	0	3	2.5	13.25	1.4	74.65
1.31404	931.315	5.125	0.075	0	0.875	0	0	0	1.4	92.525
1.33837	769.209	5.125	0.075	0	0.875	0	0	6.625	1.4	85.9
1.30912	693.678	5.125	0.075	0	0.875	0	0	13.25	1.4	79.275
1.36761	857.034	5.125	0.075	0	0.875	0	1.25	0	1.4	91.275
1.37874	722.798	5.125	0.075	0	0.875	0	1.25	6.625	1.4	84.65
1.34328	657.617	5.125	0.075	0	0.875	0	1.25	13.25	1.4	78.025
1.42319	784.51	5.125	0.075	0	0.875	0	2.5	0	1.4	90.025
1.42184	674.633	5.125	0.075	0	0.875	0	2.5	6.625	1.4	83.4
1.37017	644.875	5.125	0.075	0	0.875	0	2.5	13.25	1.4	76.775
1.36883	788.249	5.125	0.075	0	0.875	1.5	0	0	1.4	91.025
1.3608	682.875	5.125	0.075	0	0.875	1.5	0	6.625	1.4	84.4
1.31591	630.454	5.125	0.075	0	0.875	1.5	0	13.25	1.4	77.775
1.41971	724.242	5.125	0.075	0	0.875	1.5	1.25	0	1.4	89.775
1.3975	645.586	5.125	0.075	0	0.875	1.5	1.25	6.625	1.4	83.15
1.34616	603.845	5.125	0.075	0	0.875	1.5	1.25	13.25	1.4	76.525
1.47234	661.814	5.125	0.075	0	0.875	1.5	2.5	0	1.4	88.525
1.43704	605.906	5.125	0.075	0	0.875	1.5	2.5	6.625	1.4	81.9
1.35697	627.644	5.125	0.075	0	0.875	1.5	2.5	13.25	1.4	75.275
1.40751	668.123	5.125	0.075	0	0.875	3	0	0	1.4	89.525
1.37607	603.499	5.125	0.075	0	0.875	3	0	6.625	1.4	82.9
1.31995	567.812	5.125	0.075	0	0.875	3	0	13.25	1.4	76.275
1.45464	614.812	5.125	0.075	0	0.875	3	1.25	0	1.4	88.275
1.40899	575.461	5.125	0.075	0	0.875	3	1.25	6.625	1.4	81.65
1.34614	551.167	5.125	0.075	0	0.875	3	1.25	13.25	1.4	75.025
1.50333	562.797	5.125	0.075	0	0.875	3	2.5	0	1.4	87.025
1.44496	544.239	5.125	0.075	0	0.875	3	2.5	6.625	1.4	80.4
1.34197	606.434	5.125	0.075	0	0.875	3	2.5	13.25	1.4	73.775
1.33031	881.238	5.125	0.075	0	1.75	0	0	0	1.4	91.65
1.33486	761.935	5.125	0.075	0	1.75	0	0	6.625	1.4	85.025
1.30378	694.73	5.125	0.075	0	1.75	0	0	13.25	1.4	78.4
1.38312	810.637	5.125	0.075	0	1.75	0	1.25	0	1.4	90.4
1.37474	717.388	5.125	0.075	0	1.75	0	1.25	6.625	1.4	83.775
1.34005	655.829	5.125	0.075	0	1.75	0	1.25	13.25	1.4	77.15
1.43788	741.69	5.125	0.075	0	1.75	0	2.5	0	1.4	89.15
1.41812	669.507	5.125	0.075	0	1.75	0	2.5	6.625	1.4	82.525
1.36606	646.883	5.125	0.075	0	1.75	0	2.5	13.25	1.4	75.9
1.38286	740.432	5.125	0.075	0	1.75	1.5	0	0	1.4	90.15
1.36058	666.616	5.125	0.075	0	1.75	1.5	0	6.625	1.4	83.525
1.31211	625.076	5.125	0.075	0	1.75	1.5	0	13.25	1.4	76.9
1.43274	680.206	5.125	0.075	0	1.75	1.5	1.25	0	1.4	88.9
1.39647	631.984	5.125	0.075	0	1.75	1.5	1.25	6.625	1.4	82.275
1.34307	598.16	5.125	0.075	0	1.75	1.5	1.25	13.25	1.4	75.65
1.48427	621.473	5.125	0.075	0	1.75	1.5	2.5	0	1.4	87.65
1.43569	593.85	5.125	0.075	0	1.75	1.5	2.5	6.625	1.4	81.025
1.34946	632.538	5.125	0.075	0	1.75	1.5	2.5	13.25	1.4	74.4
1.42083	620.621	5.125	0.075	0	1.75	3	0	0	1.4	88.65
1.37797	581.157	5.125	0.075	0	1.75	3	0	6.625	1.4	82.025
1.31731	557.468	5.125	0.075	0	1.75	3	0	13.25	1.4	75.4
1.4668	571.098	5.125	0.075	0	1.75	3	1.25	0	1.4	87.4
1.40974	556.421	5.125	0.075	0	1.75	3	1.25	6.625	1.4	80.775
1.34339	542.081	5.125	0.075	0	1.75	3	1.25	13.25	1.4	74.15
1.51423	522.821	5.125	0.075	0	1.75	3	2.5	0	1.4	86.15
1.44492	527.594	5.125	0.075	0	1.75	3	2.5	6.625	1.4	79.525
1.33294	610.927	5.125	0.075	0	1.75	3	2.5	13.25	1.4	72.9
1.36584	843.661	5.125	0.075	3.3125	0	0	0	0	1.4	90.0875
1.39232	676.453	5.125	0.075	3.3125	0	0	0	6.625	1.4	83.4625
1.35012	609.62	5.125	0.075	3.3125	0	0	0	13.25	1.4	76.8375
1.41851	776.755	5.125	0.075	3.3125	0	0	1.25	0	1.4	88.8375
1.43259	631.424	5.125	0.075	3.3125	0	0	1.25	6.625	1.4	82.2125
1.38283	576.579	5.125	0.075	3.3125	0	0	1.25	13.25	1.4	75.5875
1.47305	711.533	5.125	0.075	3.3125	0	0	2.5	0	1.4	87.5875
1.47471	586.275	5.125	0.075	3.3125	0	0	2.5	6.625	1.4	80.9625
1.41905	540.4	5.125	0.075	3.3125	0	0	2.5	13.25	1.4	74.3375
1.41652	718.64	5.125	0.075	3.3125	0	1.5	0	0	1.4	88.5875
1.40712	604.431	5.125	0.075	3.3125	0	1.5	0	6.625	1.4	81.9625
1.35185	553.953	5.125	0.075	3.3125	0	1.5	0	13.25	1.4	75.3375
1.46678	659.596	5.125	0.075	3.3125	0	1.5	1.25	0	1.4	87.3375
1.44379	567.678	5.125	0.075	3.3125	0	1.5	1.25	6.625	1.4	80.7125
1.3812	529.175	5.125	0.075	3.3125	0	1.5	1.25	13.25	1.4	74.0875
1.51882	601.636	5.125	0.075	3.3125	0	1.5	2.5	0	1.4	86.0875
1.48274	529.767	5.125	0.075	3.3125	0	1.5	2.5	6.625	1.4	79.4625
1.41151	507.306	5.125	0.075	3.3125	0	1.5	2.5	13.25	1.4	72.8375
1.44956	614.515	5.125	0.075	3.3125	0	3	0	0	1.4	87.0875
1.41601	536.788	5.125	0.075	3.3125	0	3	0	6.625	1.4	80.4625
1.35129	498.508	5.125	0.075	3.3125	0	3	0	13.25	1.4	73.8375
1.49604	564.909	5.125	0.075	3.3125	0	3	1.25	0	1.4	85.8375
1.44904	508.601	5.125	0.075	3.3125	0	3	1.25	6.625	1.4	79.2125
1.37689	482.841	5.125	0.075	3.3125	0	3	1.25	13.25	1.4	72.5875
1.54416	516.073	5.125	0.075	3.3125	0	3	2.5	0	1.4	84.5875
1.4847	478.224	5.125	0.075	3.3125	0	3	2.5	6.625	1.4	77.9625
1.39505	488.783	5.125	0.075	3.3125	0	3	2.5	13.25	1.4	71.3375
1.38663	786.757	5.125	0.075	3.3125	0.875	0	0	0	1.4	89.2125
1.39051	661.464	5.125	0.075	3.3125	0.875	0	0	6.625	1.4	82.5875
1.34648	603.698	5.125	0.075	3.3125	0.875	0	0	13.25	1.4	75.9625
1.43919	721.485	5.125	0.075	3.3125	0.875	0	1.25	0	1.4	87.9625
1.43017	619.154	5.125	0.075	3.3125	0.875	0	1.25	6.625	1.4	81.3375
1.38046	569.949	5.125	0.075	3.3125	0.875	0	1.25	13.25	1.4	74.7125
1.49359	657.651	5.125	0.075	3.3125	0.875	0	2.5	0	1.4	86.7125
1.47243	575.298	5.125	0.075	3.3125	0.875	0	2.5	6.625	1.4	80.0875
1.41844	531.985	5.125	0.075	3.3125	0.875	0	2.5	13.25	1.4	73.4625
1.43311	665.534	5.125	0.075	3.3125	0.875	1.5	0	0	1.4	87.7125
1.40742	584.314	5.125	0.075	3.3125	0.875	1.5	0	6.625	1.4	81.0875
1.349	544.433	5.125	0.075	3.3125	0.875	1.5	0	13.25	1.4	74.4625
1.48253	609.501	5.125	0.075	3.3125	0.875	1.5	1.25	0	1.4	86.4625
1.44328	550.608	5.125	0.075	3.3125	0.875	1.5	1.25	6.625	1.4	79.8375
1.37877	520.341	5.125	0.075	3.3125	0.875	1.5	1.25	13.25	1.4	73.2125
1.53354	554.728	5.125	0.075	3.3125	0.875	1.5	2.5	0	1.4	85.2125
1.4819	514.697	5.125	0.075	3.3125	0.875	1.5	2.5	6.625	1.4	78.5875
1.40785	502.965	5.125	0.075	3.3125	0.875	1.5	2.5	13.25	1.4	71.9625
1.46483	561.445	5.125	0.075	3.3125	0.875	3	0	0	1.4	86.2125
1.41809	511.894	5.125	0.075	3.3125	0.875	3	0	6.625	1.4	79.5875
1.34899	485.586	5.125	0.075	3.3125	0.875	3	0	13.25	1.4	72.9625
1.5102	515.234	5.125	0.075	3.3125	0.875	3	1.25	0	1.4	84.9625
1.44994	487.277	5.125	0.075	3.3125	0.875	3	1.25	6.625	1.4	78.3375
1.37438	471.74	5.125	0.075	3.3125	0.875	3	1.25	13.25	1.4	71.7125
1.55702	469.973	5.125	0.075	3.3125	0.875	3	2.5	0	1.4	83.7125
1.4848	459.605	5.125	0.075	3.3125	0.875	3	2.5	6.625	1.4	77.0875
1.38936	485.334	5.125	0.075	3.3125	0.875	3	2.5	13.25	1.4	70.4625
1.40365	736.931	5.125	0.075	3.3125	1.75	0	0	0	1.4	88.3375
1.38946	647.819	5.125	0.075	3.3125	1.75	0	0	6.625	1.4	81.7125
1.34335	599.176	5.125	0.075	3.3125	1.75	0	0	13.25	1.4	75.0875
1.45544	674.913	5.125	0.075	3.3125	1.75	0	1.25	0	1.4	87.0875
1.42865	607.694	5.125	0.075	3.3125	1.75	0	1.25	6.625	1.4	80.4625
1.37935	563.58	5.125	0.075	3.3125	1.75	0	1.25	13.25	1.4	73.8375
1.50896	614.339	5.125	0.075	3.3125	1.75	0	2.5	0	1.4	85.8375
1.47113	564.688	5.125	0.075	3.3125	1.75	0	2.5	6.625	1.4	79.2125
1.41989	522.67	5.125	0.075	3.3125	1.75	0	2.5	13.25	1.4	72.5875
1.44801	616.759	5.125	0.075	3.3125	1.75	1.5	0	0	1.4	86.8375
1.40854	564.154	5.125	0.075	3.3125	1.75	1.5	0	6.625	1.4	80.2125
1.34631	535.274	5.125	0.075	3.3125	1.75	1.5	0	13.25	1.4	73.5875
1.49639	564.169	5.125	0.075	3.3125	1.75	1.5	1.25	0	1.4	85.5875
1.44351	533.366	5.125	0.075	3.3125	1.75	1.5	1.25	6.625	1.4	78.9625
1.37667	511.557	5.125	0.075	3.3125	1.75	1.5	1.25	13.25	1.4	72.3375
1.54625	512.862	5.125	0.075	3.3125	1.75	1.5	2.5	0	1.4	84.3375
1.48171	499.377	5.125	0.075	3.3125	1.75	1.5	2.5	6.625	1.4	77.7125
1.40422	499.165	5.125	0.075	3.3125	1.75	1.5	2.5	13.25	1.4	71.0875
1.47896	512.519	5.125	0.075	3.3125	1.75	3	0	0	1.4	85.3375
1.42065	487.065	5.125	0.075	3.3125	1.75	3	0	6.625	1.4	78.7125
1.34674	472.705	5.125	0.075	3.3125	1.75	3	0	13.25	1.4	72.0875
1.5231	469.866	5.125	0.075	3.3125	1.75	3	1.25	0	1.4	84.0875
1.45124	465.961	5.125	0.075	3.3125	1.75	3	1.25	6.625	1.4	77.4625
1.37191	460.613	5.125	0.075	3.3125	1.75	3	1.25	13.25	1.4	70.8375
1.56857	428.223	5.125	0.075	3.3125	1.75	3	2.5	0	1.4	82.8375
1.4852	440.961	5.125	0.075	3.3125	1.75	3	2.5	6.625	1.4	76.2125
1.38321	482.612	5.125	0.075	3.3125	1.75	3	2.5	13.25	1.4	69.5875
1.42247	745.218	5.125	0.075	6.625	0	0	0	0	1.4	86.775
1.43359	595.259	5.125	0.075	6.625	0	0	0	6.625	1.4	80.15
1.37665	541.349	5.125	0.075	6.625	0	0	0	13.25	1.4	73.525
1.48197	660.666	5.125	0.075	6.625	0	0	1.25	0	1.4	85.525
1.4726	554.074	5.125	0.075	6.625	0	0	1.25	6.625	1.4	78.9
1.40865	510.814	5.125	0.075	6.625	0	0	1.25	13.25	1.4	72.275
1.53565	603.643	5.125	0.075	6.625	0	0	2.5	0	1.4	84.275
1.51341	512.656	5.125	0.075	6.625	0	0	2.5	6.625	1.4	77.65
1.44419	477.169	5.125	0.075	6.625	0	0	2.5	13.25	1.4	71.025
1.47185	622.202	5.125	0.075	6.625	0	1.5	0	0	1.4	85.275
1.44483	526.701	5.125	0.075	6.625	0	1.5	0	6.625	1.4	78.65
1.37545	486.536	5.125	0.075	6.625	0	1.5	0	13.25	1.4	72.025
1.52049	570.292	5.125	0.075	6.625	0	1.5	1.25	0	1.4	84.025
1.48025	493.465	5.125	0.075	6.625	0	1.5	1.25	6.625	1.4	77.4
1.40382	464.663	5.125	0.075	6.625	0	1.5	1.25	13.25	1.4	70.775
1.57094	518.723	5.125	0.075	6.625	0	1.5	2.5	0	1.4	82.775
1.51789	459.075	5.125	0.075	6.625	0	1.5	2.5	6.625	1.4	76.15
1.43617	438.344	5.125	0.075	6.625	0	1.5	2.5	13.25	1.4	69.525
1.50015	526.116	5.125	0.075	6.625	0	3	0	0	1.4	83.775
1.4505	461.98	5.125	0.075	6.625	0	3	0	6.625	1.4	77.15
1.37188	432.322	5.125	0.075	6.625	0	3	0	13.25	1.4	70.525
1.54477	482.863	5.125	0.075	6.625	0	3	1.25	0	1.4	82.525
1.48212	437.275	5.125	0.075	6.625	0	3	1.25	6.625	1.4	75.9
1.39624	419.956	5.125	0.075	6.625	0	3	1.25	13.25	1.4	69.275
1.59102	439.873	5.125	0.075	6.625	0	3	2.5	0	1.4	81.275
1.51636	410.396	5.125	0.075	6.625	0	3	2.5	6.625	1.4	74.65
1.42278	407.253	5.125	0.075	6.625	0	3	2.5	13.25	1.4	68.025
1.45148	667.992	5.125	0.075	6.625	0.875	0	0	0	1.4	85.9
1.43364	574.349	5.125	0.075	6.625	0.875	0	0	6.625	1.4	79.275
1.37406	531.777	5.125	0.075	6.625	0.875	0	0	13.25	1.4	72.65
1.50242	610.849	5.125	0.075	6.625	0.875	0	1.25	0	1.4	84.65
1.47197	536.351	5.125	0.075	6.625	0.875	0	1.25	6.625	1.4	78.025
1.4071	501.491	5.125	0.075	6.625	0.875	0	1.25	13.25	1.4	71.4
1.55503	554.752	5.125	0.075	6.625	0.875	0	2.5	0	1.4	83.4
1.51278	496.934	5.125	0.075	6.625	0.875	0	2.5	6.625	1.4	76.775
1.4442	466.919	5.125	0.075	6.625	0.875	0	2.5	13.25	1.4	70.15
1.49072	562.716	5.125	0.075	6.625	0.875	1.5	0	0	1.4	84.4
1.44606	502.86	5.125	0.075	6.625	0.875	1.5	0	6.625	1.4	77.775
1.37291	474.442	5.125	0.075	6.625	0.875	1.5	0	13.25	1.4	71.15
1.53824	513.883	5.125	0.075	6.625	0.875	1.5	1.25	0	1.4	83.15
1.48052	473.091	5.125	0.075	6.625	0.875	1.5	1.25	6.625	1.4	76.525
1.4015	454.01	5.125	0.075	6.625	0.875	1.5	1.25	13.25	1.4	69.9
1.58721	465.965	5.125	0.075	6.625	0.875	1.5	2.5	0	1.4	81.9
1.51765	441.231	5.125	0.075	6.625	0.875	1.5	2.5	6.625	1.4	75.275
1.4346	427.886	5.125	0.075	6.625	0.875	1.5	2.5	13.25	1.4	68.65
1.51642	470.113	5.125	0.075	6.625	0.875	3	0	0	1.4	82.9
1.4529	434.716	5.125	0.075	6.625	0.875	3	0	6.625	1.4	76.275
1.36939	417.638	5.125	0.075	6.625	0.875	3	0	13.25	1.4	69.65
1.5597	430.335	5.125	0.075	6.625	0.875	3	1.25	0	1.4	81.65
1.48317	413.92	5.125	0.075	6.625	0.875	3	1.25	6.625	1.4	75.025
1.39335	407.703	5.125	0.075	6.625	0.875	3	1.25	13.25	1.4	68.4
1.60435	391.178	5.125	0.075	6.625	0.875	3	2.5	0	1.4	80.4
1.51642	390.151	5.125	0.075	6.625	0.875	3	2.5	6.625	1.4	73.775
1.41813	400.329	5.125	0.075	6.625	0.875	3	2.5	13.25	1.4	67.15
1.469	617.336	5.125	0.075	6.625	1.75	0	0	0	1.4	85.025
1.43398	556.504	5.125	0.075	6.625	1.75	0	0	6.625	1.4	78.4
1.37178	524	5.125	0.075	6.625	1.75	0	0	13.25	1.4	71.775
1.51902	563.336	5.125	0.075	6.625	1.75	0	1.25	0	1.4	83.775
1.47174	521.138	5.125	0.075	6.625	1.75	0	1.25	6.625	1.4	77.15
1.40655	493.052	5.125	0.075	6.625	1.75	0	1.25	13.25	1.4	70.525
1.57054	510.536	5.125	0.075	6.625	1.75	0	2.5	0	1.4	82.525
1.51257	483.197	5.125	0.075	6.625	1.75	0	2.5	6.625	1.4	75.9
1.44605	456.491	5.125	0.075	6.625	1.75	0	2.5	13.25	1.4	69.275
1.50582	513.358	5.125	0.075	6.625	1.75	1.5	0	0	1.4	83.525
1.44768	480.251	5.125	0.075	6.625	1.75	1.5	0	6.625	1.4	76.9
1.37034	463.128	5.125	0.075	6.625	1.75	1.5	0	13.25	1.4	70.275
1.55218	467.842	5.125	0.075	6.625	1.75	1.5	1.25	0	1.4	82.275
1.48112	453.744	5.125	0.075	6.625	1.75	1.5	1.25	6.625	1.4	75.65
1.3993	443.873	5.125	0.075	6.625	1.75	1.5	1.25	13.25	1.4	69.025
1.59983	423.384	5.125	0.075	6.625	1.75	1.5	2.5	0	1.4	81.025
1.51765	424.234	5.125	0.075	6.625	1.75	1.5	2.5	6.625	1.4	74.4
1.43332	417.614	5.125	0.075	6.625	1.75	1.5	2.5	13.25	1.4	67.775
1.53063	420.622	5.125	0.075	6.625	1.75	3	0	0	1.4	82.025
1.45543	408.462	5.125	0.075	6.625	1.75	3	0	6.625	1.4	75.4
1.36673	403.411	5.125	0.075	6.625	1.75	3	0	13.25	1.4	68.775
1.57255	384.318	5.125	0.075	6.625	1.75	3	1.25	0	1.4	80.775
1.48429	391.452	5.125	0.075	6.625	1.75	3	1.25	6.625	1.4	74.15
1.39032	395.836	5.125	0.075	6.625	1.75	3	1.25	13.25	1.4	67.525
1.61567	348.807	5.125	0.075	6.625	1.75	3	2.5	0	1.4	79.525
1.51649	370.677	5.125	0.075	6.625	1.75	3	2.5	6.625	1.4	72.9
1.41293	394.346	5.125	0.075	6.625	1.75	3	2.5	13.25	1.4	66.275
